# Supplementary material for: Oral-Hygiene-Related Mobile Apps in the French App Stores: Assessment of Functionality and Quality
Source: Int J Environ Res Public Health. 2022 Jun 14;19(12):7293. doi: 10.3390/ijerph19127293 (PMC9223428; doi:10.3390/ijerph19127293)
Supplement: Supplementary file 1 [file ijerph-19-07293-s001.zip]

Archive with 1 entries (1 files):
- ijerph-1746154-supplementary.pdf
